# Supplementary material for: The Complex Effects of PKM2 and PKM2:IP3R Disruption on Intracellular Ca2+ Handling and Cellular Functions
Source: Cells. 2023 Oct 26;12(21):2527. doi: 10.3390/cells12212527 (PMC10647343; doi:10.3390/cells12212527)
Supplement: Supplementary file 1 [file cells-12-02527-s001.zip]

Archive with 1 entries (1 files):
- cells-2649211-supplementary.pdf
